# Supplementary material for: Plasmonic Metal Nanoparticles in Sensing Applications: From Synthesis to Implementations in Biochemical and Medical Diagnostics
Source: Molecules. 2025 Dec 12;30(24):4745. doi: 10.3390/molecules30244745 (PMC12735965; doi:10.3390/molecules30244745)
Supplement: Supplementary file 1 [file molecules-30-04745-s001.zip]

Archive with 1 entries (1 files):
- molecules-3999909-supplementary.pdf
